# Supplementary material for: Microbial Community Analysis and Food Safety Practice Survey-Based Hazard Identification and Risk Assessment for Controlled Environment Hydroponic/Aquaponic Farming Systems
Source: Front Microbiol. 2022 May 19;13:879260. doi: 10.3389/fmicb.2022.879260 (PMC9161294; doi:10.3389/fmicb.2022.879260)
Supplement: Supplementary file 3 [file Table_3.XLSX]

## Sheet: Sheet1
sequence_identifier	sequence_score_LSU	sequence_score_SSU	bp_score LSU	bp_score_SSU	cutoff_head_LSU	cutoff_tail_LSU	cutoff_head_SSU	cutoff_tail_SSU	identity_LSU	identity_SSU	quality_LSU	quality_SSU	lca_tax_embl_ebi_ena_LSU	lca_tax_embl_ebi_ena_SSU	lca_tax_gtdb_LSU	lca_tax_gtdb_SSU	lca_tax_ltp_LSU	lca_tax_ltp_SSU	lca_tax_rdp_LSU	lca_tax_rdp_SSU	lca_tax_slv_LSU	lca_tax_slv_SSU
m64108_210123_132158/104073077/ccs	0.926306	0.97053	113	118	1920	0	35	867	94.2529	97.2118	92	97	Bacteria;Proteobacteria;Gammaproteobacteria;Enterobacterales;Enterobacteriaceae;Escherichia;	Bacteria;Proteobacteria;Gammaproteobacteria;Enterobacterales;Enterobacteriaceae;Escherichia;	Unclassified;	Unclassified;	Unclassified;	Unclassified;	Unclassified;	Bacteria;"Proteobacteria";Gammaproteobacteria;"Enterobacteriales";Enterobacteriaceae;Escherichia/Shigella;	Bacteria;Proteobacteria;Gammaproteobacteria;Enterobacterales;Enterobacteriaceae;Escherichia-Shigella;	Bacteria;Proteobacteria;Gammaproteobacteria;Enterobacterales;Enterobacteriaceae;Escherichia-Shigella;
m64108_210123_132158/105450279/ccs	0.932222	0.992409	113	121	1915	0	35	867	94.636	99.2076	93	99	Bacteria;Proteobacteria;Gammaproteobacteria;Enterobacterales;Enterobacteriaceae;Escherichia;	Bacteria;Proteobacteria;Gammaproteobacteria;Enterobacterales;Enterobacteriaceae;	Unclassified;	Unclassified;	Unclassified;	Unclassified;	Unclassified;	Bacteria;"Proteobacteria";Gammaproteobacteria;"Enterobacteriales";Enterobacteriaceae;unclassified_Enterobacteriaceae;	Bacteria;Proteobacteria;Gammaproteobacteria;Enterobacterales;Enterobacteriaceae;Escherichia-Shigella;	Bacteria;Proteobacteria;Gammaproteobacteria;Enterobacterales;Enterobacteriaceae;
m64108_210123_132158/10618466/ccs	0.929264	0.996441	113	122	1915	0	35	867	94.4444	99.664	92	99	Bacteria;Proteobacteria;Gammaproteobacteria;Enterobacterales;Enterobacteriaceae;Escherichia;	Bacteria;Proteobacteria;Gammaproteobacteria;Enterobacterales;Enterobacteriaceae;Escherichia;	Unclassified;	Unclassified;	Unclassified;	Unclassified;	Unclassified;	Bacteria;"Proteobacteria";Gammaproteobacteria;"Enterobacteriales";Enterobacteriaceae;Escherichia/Shigella;	Bacteria;Proteobacteria;Gammaproteobacteria;Enterobacterales;Enterobacteriaceae;Escherichia-Shigella;	Bacteria;Proteobacteria;Gammaproteobacteria;Enterobacterales;Enterobacteriaceae;Escherichia-Shigella;
m64108_210123_132158/108202198/ccs	0.865239	0.977023	109	119	2031	0	35	982	91.1153	97.6682	86	97	Bacteria;Proteobacteria;Gammaproteobacteria;Enterobacterales;Enterobacteriaceae;Escherichia;	Bacteria;Proteobacteria;Gammaproteobacteria;Enterobacterales;Enterobacteriaceae;Escherichia;	Unclassified;	Unclassified;	Unclassified;	Unclassified;	Unclassified;	Bacteria;"Proteobacteria";Gammaproteobacteria;"Enterobacteriales";Enterobacteriaceae;Escherichia/Shigella;	Bacteria;Proteobacteria;Gammaproteobacteria;Enterobacterales;Enterobacteriaceae;Escherichia-Shigella;	Bacteria;Proteobacteria;Gammaproteobacteria;Enterobacterales;Enterobacteriaceae;Escherichia-Shigella;
m64108_210123_132158/111741762/ccs	0.929264	0.990385	113	121	1918	0	35	867	94.4444	99.1322	92	99	Bacteria;Proteobacteria;Gammaproteobacteria;Enterobacterales;Enterobacteriaceae;Escherichia;	Bacteria;Proteobacteria;Gammaproteobacteria;Enterobacterales;Enterobacteriaceae;	Unclassified;	Unclassified;	Unclassified;	Unclassified;	Unclassified;	Bacteria;"Proteobacteria";Gammaproteobacteria;"Enterobacteriales";Enterobacteriaceae;unclassified_Enterobacteriaceae;	Bacteria;Proteobacteria;Gammaproteobacteria;Enterobacterales;Enterobacteriaceae;Escherichia-Shigella;	Bacteria;Proteobacteria;Gammaproteobacteria;Enterobacterales;Enterobacteriaceae;
m64108_210123_132158/12322822/ccs	0.929264	0.995719	113	122	1916	0	35	867	94.4444	99.6642	92	99	Bacteria;Proteobacteria;Gammaproteobacteria;Enterobacterales;Enterobacteriaceae;Escherichia;	Bacteria;Proteobacteria;Gammaproteobacteria;Enterobacterales;Enterobacteriaceae;Escherichia;	Unclassified;	Unclassified;	Unclassified;	Unclassified;	Unclassified;	Bacteria;"Proteobacteria";Gammaproteobacteria;"Enterobacteriales";Enterobacteriaceae;Escherichia/Shigella;	Bacteria;Proteobacteria;Gammaproteobacteria;Enterobacterales;Enterobacteriaceae;Escherichia-Shigella;	Bacteria;Proteobacteria;Gammaproteobacteria;Enterobacterales;Enterobacteriaceae;Escherichia-Shigella;
m64108_210123_132158/125176370/ccs	0.937855	0.996344	107	122	1915	0	35	862	95.2941	99.7312	93	99	Bacteria;Proteobacteria;Gammaproteobacteria;Enterobacterales;Enterobacteriaceae;Escherichia;	Bacteria;Proteobacteria;Gammaproteobacteria;Enterobacterales;Enterobacteriaceae;Escherichia;	Unclassified;	Unclassified;	Unclassified;	Unclassified;	Unclassified;	Bacteria;"Proteobacteria";Gammaproteobacteria;"Enterobacteriales";Enterobacteriaceae;Escherichia/Shigella;	Bacteria;Proteobacteria;Gammaproteobacteria;Enterobacterales;Enterobacteriaceae;Escherichia-Shigella;	Bacteria;Proteobacteria;Gammaproteobacteria;Enterobacterales;Enterobacteriaceae;Escherichia-Shigella;
m64108_210123_132158/128256128/ccs	0.932222	0.997047	113	122	1915	0	35	867	94.636	99.7312	93	99	Bacteria;Proteobacteria;Gammaproteobacteria;Enterobacterales;Enterobacteriaceae;Escherichia;	Bacteria;Proteobacteria;Gammaproteobacteria;Enterobacterales;Enterobacteriaceae;Escherichia;	Unclassified;	Unclassified;	Unclassified;	Unclassified;	Unclassified;	Bacteria;"Proteobacteria";Gammaproteobacteria;"Enterobacteriales";Enterobacteriaceae;Escherichia/Shigella;	Bacteria;Proteobacteria;Gammaproteobacteria;Enterobacterales;Enterobacteriaceae;Escherichia-Shigella;	Bacteria;Proteobacteria;Gammaproteobacteria;Enterobacterales;Enterobacteriaceae;Escherichia-Shigella;
m64108_210123_132158/129173627/ccs	0.926387	0.999042	112	122	1922	0	35	876	94.4762	99.8577	92	99	Bacteria;Proteobacteria;Gammaproteobacteria;Enterobacterales;Enterobacteriaceae;Escherichia;	Bacteria;Proteobacteria;Gammaproteobacteria;Enterobacterales;Enterobacteriaceae;Enterobacter;Enterobacter cloacae complex;	Unclassified;	Unclassified;	Unclassified;	Unclassified;	Unclassified;	Bacteria;"Proteobacteria";Gammaproteobacteria;"Enterobacteriales";Enterobacteriaceae;Enterobacter;	Bacteria;Proteobacteria;Gammaproteobacteria;Enterobacterales;Enterobacteriaceae;Escherichia-Shigella;	Bacteria;Proteobacteria;Gammaproteobacteria;Enterobacterales;Enterobacteriaceae;Enterobacter;
m64108_210123_132158/131859783/ccs	0.172931	0.998515	56	122	0	0	35	685	49.8984	99.8513	17	99	Unclassified;	Bacteria;Proteobacteria;Gammaproteobacteria;Enterobacterales;Enterobacteriaceae;Escherichia;	Unclassified;	Unclassified;	Unclassified;	Unclassified;	Unclassified;	Bacteria;"Proteobacteria";Gammaproteobacteria;"Enterobacteriales";Enterobacteriaceae;Escherichia/Shigella;	Unclassified;	Bacteria;Proteobacteria;Gammaproteobacteria;Enterobacterales;Enterobacteriaceae;Escherichia-Shigella;
m64108_210123_132158/135924161/ccs	0.929264	0.997064	113	122	1910	0	30	867	94.4444	99.7312	92	99	Bacteria;Proteobacteria;Gammaproteobacteria;Enterobacterales;Enterobacteriaceae;Escherichia;	Bacteria;Proteobacteria;Gammaproteobacteria;Enterobacterales;Enterobacteriaceae;Escherichia;	Unclassified;	Unclassified;	Unclassified;	Unclassified;	Unclassified;	Bacteria;"Proteobacteria";Gammaproteobacteria;"Enterobacteriales";Enterobacteriaceae;Escherichia/Shigella;	Bacteria;Proteobacteria;Gammaproteobacteria;Enterobacterales;Enterobacteriaceae;Escherichia-Shigella;	Bacteria;Proteobacteria;Gammaproteobacteria;Enterobacterales;Enterobacteriaceae;Escherichia-Shigella;
m64108_210123_132158/136971536/ccs	0.93232	0.982808	112	121	1926	0	35	876	94.8571	98.4687	93	98	Bacteria;Proteobacteria;Gammaproteobacteria;Enterobacterales;Enterobacteriaceae;Escherichia;	Bacteria;Proteobacteria;Gammaproteobacteria;Enterobacterales;Erwiniaceae;Pantoea;	Unclassified;	Unclassified;	Unclassified;	Unclassified;	Unclassified;	Bacteria;"Proteobacteria";Gammaproteobacteria;"Enterobacteriales";Enterobacteriaceae;Pantoea;	Bacteria;Proteobacteria;Gammaproteobacteria;Enterobacterales;Enterobacteriaceae;Escherichia-Shigella;	Bacteria;Proteobacteria;Gammaproteobacteria;Enterobacterales;
m64108_210123_132158/146670592/ccs	0.929264	0.998283	111	122	1914	0	34	867	94.4444	99.7984	92	99	Bacteria;Proteobacteria;Gammaproteobacteria;Enterobacterales;Enterobacteriaceae;Escherichia;	Bacteria;Proteobacteria;Gammaproteobacteria;Enterobacterales;Enterobacteriaceae;Escherichia;	Unclassified;	Unclassified;	Unclassified;	Unclassified;	Unclassified;	Bacteria;"Proteobacteria";Gammaproteobacteria;"Enterobacteriales";Enterobacteriaceae;Escherichia/Shigella;	Bacteria;Proteobacteria;Gammaproteobacteria;Enterobacterales;Enterobacteriaceae;Escherichia-Shigella;	Bacteria;Proteobacteria;Gammaproteobacteria;Enterobacterales;Enterobacteriaceae;Escherichia-Shigella;
m64108_210123_132158/147982568/ccs	0.929264	0.997313	113	122	1915	0	35	867	94.4444	99.7984	92	99	Bacteria;Proteobacteria;Gammaproteobacteria;Enterobacterales;Enterobacteriaceae;Escherichia;	Bacteria;Proteobacteria;Gammaproteobacteria;Enterobacterales;Enterobacteriaceae;Escherichia;	Unclassified;	Unclassified;	Unclassified;	Unclassified;	Unclassified;	Bacteria;"Proteobacteria";Gammaproteobacteria;"Enterobacteriales";Enterobacteriaceae;Escherichia/Shigella;	Bacteria;Proteobacteria;Gammaproteobacteria;Enterobacterales;Enterobacteriaceae;Escherichia-Shigella;	Bacteria;Proteobacteria;Gammaproteobacteria;Enterobacterales;Enterobacteriaceae;Escherichia-Shigella;
m64108_210123_132158/14812320/ccs	0.926364	0.973069	113	121	1916	0	36	869	94.0727	98.1851	92	97	Bacteria;Proteobacteria;Gammaproteobacteria;Enterobacterales;Enterobacteriaceae;Escherichia;	Bacteria;Proteobacteria;Gammaproteobacteria;Enterobacterales;	Unclassified;	d__Bacteria;p__Proteobacteria;c__Gammaproteobacteria;o__Enterobacterales;f__Enterobacteriaceae;g__Escherichia;s__Escherichia flexneri;	Unclassified;	Unclassified;	Unclassified;	Bacteria;"Proteobacteria";Gammaproteobacteria;"Enterobacteriales";Enterobacteriaceae;	Bacteria;Proteobacteria;Gammaproteobacteria;Enterobacterales;Enterobacteriaceae;Escherichia-Shigella;	Bacteria;Proteobacteria;Gammaproteobacteria;Enterobacterales;Enterobacteriaceae;
m64108_210123_132158/149422683/ccs	0.929264	0.998477	113	122	1915	0	35	867	94.4444	99.7984	92	99	Bacteria;Proteobacteria;Gammaproteobacteria;Enterobacterales;Enterobacteriaceae;	Bacteria;Proteobacteria;Gammaproteobacteria;Enterobacterales;Enterobacteriaceae;Escherichia;	Unclassified;	Unclassified;	Unclassified;	Unclassified;	Unclassified;	Bacteria;"Proteobacteria";Gammaproteobacteria;"Enterobacteriales";Enterobacteriaceae;Escherichia/Shigella;	Bacteria;Proteobacteria;Gammaproteobacteria;Enterobacterales;Enterobacteriaceae;Escherichia-Shigella;	Bacteria;Proteobacteria;Gammaproteobacteria;Enterobacterales;Enterobacteriaceae;Escherichia-Shigella;
m64108_210123_132158/154600965/ccs	0.88144	0.963995	103	119	1949	0	35	885	92.9412	96.9456	88	96	Bacteria;Proteobacteria;Gammaproteobacteria;Enterobacterales;Enterobacteriaceae;Escherichia;	Bacteria;Proteobacteria;Gammaproteobacteria;Enterobacterales;Enterobacteriaceae;Escherichia;	Unclassified;	Unclassified;	Unclassified;	Unclassified;	Unclassified;	Bacteria;"Proteobacteria";Gammaproteobacteria;"Enterobacteriales";Enterobacteriaceae;Escherichia/Shigella;	Bacteria;Proteobacteria;Gammaproteobacteria;Enterobacterales;Enterobacteriaceae;Escherichia-Shigella;	Bacteria;Proteobacteria;Gammaproteobacteria;Enterobacterales;Enterobacteriaceae;Escherichia-Shigella;
m64108_210123_132158/160171645/ccs	0.926306	0.986066	112	121	1914	0	35	867	94.2529	99.3642	92	98	Bacteria;Proteobacteria;Gammaproteobacteria;Enterobacterales;Enterobacteriaceae;Escherichia;	Bacteria;Proteobacteria;Gammaproteobacteria;Enterobacterales;Enterobacteriaceae;Escherichia;	Unclassified;	Unclassified;	Unclassified;	Unclassified;	Unclassified;	Bacteria;"Proteobacteria";Gammaproteobacteria;"Enterobacteriales";Enterobacteriaceae;Escherichia/Shigella;	Bacteria;Proteobacteria;Gammaproteobacteria;Enterobacterales;Enterobacteriaceae;Escherichia-Shigella;	Bacteria;Proteobacteria;Gammaproteobacteria;Enterobacterales;Enterobacteriaceae;Escherichia-Shigella;
m64108_210123_132158/162335467/ccs	0.926306	0.997047	113	122	1915	0	35	867	94.2529	99.7312	92	99	Bacteria;Proteobacteria;Gammaproteobacteria;Enterobacterales;Enterobacteriaceae;Escherichia;	Bacteria;Proteobacteria;Gammaproteobacteria;Enterobacterales;Enterobacteriaceae;Escherichia;	Unclassified;	Unclassified;	Unclassified;	Unclassified;	Unclassified;	Bacteria;"Proteobacteria";Gammaproteobacteria;"Enterobacteriales";Enterobacteriaceae;Escherichia/Shigella;	Bacteria;Proteobacteria;Gammaproteobacteria;Enterobacterales;Enterobacteriaceae;Escherichia-Shigella;	Bacteria;Proteobacteria;Gammaproteobacteria;Enterobacterales;Enterobacteriaceae;Escherichia-Shigella;
m64108_210123_132158/163318615/ccs	0.925831	0.971488	112	110	1580	0	0	866	94.2529	96.3205	92	97	Bacteria;Proteobacteria;Gammaproteobacteria;Enterobacterales;Enterobacteriaceae;Escherichia;	Bacteria;Proteobacteria;Gammaproteobacteria;Enterobacterales;	Unclassified;	Unclassified;	Unclassified;	Unclassified;	Unclassified;	Bacteria;"Proteobacteria";Gammaproteobacteria;"Enterobacteriales";Enterobacteriaceae;Pantoea;	Bacteria;Proteobacteria;Gammaproteobacteria;Enterobacterales;Enterobacteriaceae;Escherichia-Shigella;	Bacteria;Proteobacteria;Gammaproteobacteria;Enterobacterales;Enterobacteriaceae;
m64108_210123_132158/163512960/ccs	0.937855	0.991154	107	121	1913	0	35	862	95.2941	99.6364	93	99	Bacteria;Proteobacteria;Gammaproteobacteria;Enterobacterales;Enterobacteriaceae;Escherichia;	Bacteria;Proteobacteria;Gammaproteobacteria;Enterobacterales;Enterobacteriaceae;Escherichia;	Unclassified;	Unclassified;	Unclassified;	Unclassified;	Unclassified;	Bacteria;"Proteobacteria";Gammaproteobacteria;"Enterobacteriales";Enterobacteriaceae;Escherichia/Shigella;	Bacteria;Proteobacteria;Gammaproteobacteria;Enterobacterales;Enterobacteriaceae;Escherichia-Shigella;	Bacteria;Proteobacteria;Gammaproteobacteria;Enterobacterales;Enterobacteriaceae;Escherichia-Shigella;
m64108_210123_132158/163644746/ccs	0.929264	0.99762	113	122	1915	0	35	867	94.4444	99.7984	92	99	Bacteria;Proteobacteria;Gammaproteobacteria;Enterobacterales;Enterobacteriaceae;Escherichia;	Bacteria;Proteobacteria;Gammaproteobacteria;Enterobacterales;Enterobacteriaceae;	Unclassified;	Unclassified;	Unclassified;	Unclassified;	Unclassified;	Bacteria;"Proteobacteria";Gammaproteobacteria;"Enterobacteriales";Enterobacteriaceae;Escherichia/Shigella;	Bacteria;Proteobacteria;Gammaproteobacteria;Enterobacterales;Enterobacteriaceae;Escherichia-Shigella;	Bacteria;Proteobacteria;Gammaproteobacteria;Enterobacterales;Enterobacteriaceae;Escherichia-Shigella;
m64108_210123_132158/175965007/ccs	0.937855	0.990327	107	120	1912	0	31	862	95.2941	99.1339	93	99	Bacteria;Proteobacteria;Gammaproteobacteria;Enterobacterales;Enterobacteriaceae;Escherichia;	Bacteria;Proteobacteria;Gammaproteobacteria;Enterobacterales;Erwiniaceae;Pantoea;	Unclassified;	Unclassified;	Unclassified;	Unclassified;	Unclassified;	Bacteria;"Proteobacteria";Gammaproteobacteria;"Enterobacteriales";Enterobacteriaceae;Pantoea;	Bacteria;Proteobacteria;Gammaproteobacteria;Enterobacterales;Enterobacteriaceae;Escherichia-Shigella;	Bacteria;Proteobacteria;Gammaproteobacteria;Enterobacterales;Erwiniaceae;Pantoea;
m64108_210123_132158/177209784/ccs	0.926412	0.992612	113	111	1632	0	0	959	94.4762	98.9779	92	99	Bacteria;Proteobacteria;Gammaproteobacteria;Enterobacterales;Enterobacteriaceae;Escherichia;	Bacteria;Proteobacteria;Gammaproteobacteria;Enterobacterales;	Unclassified;	Unclassified;	Unclassified;	Bacteria;Proteobacteria;Gammaproteobacteria;Enterobacteriales;Enterobacteriaceae;Cronobacter;	Unclassified;	Bacteria;"Proteobacteria";Gammaproteobacteria;"Enterobacteriales";Enterobacteriaceae;	Bacteria;Proteobacteria;Gammaproteobacteria;Enterobacterales;Enterobacteriaceae;Escherichia-Shigella;	Bacteria;Proteobacteria;Gammaproteobacteria;Enterobacterales;
m64108_210123_132158/30476348/ccs	0.922496	0.997242	112	122	2006	0	35	957	94.2857	98.4605	92	99	Bacteria;Proteobacteria;Gammaproteobacteria;Enterobacterales;Enterobacteriaceae;Escherichia;	Bacteria;Proteobacteria;Gammaproteobacteria;Enterobacterales;Enterobacteriaceae;Salmonella;	Unclassified;	Unclassified;	Unclassified;	Unclassified;	Unclassified;	Bacteria;"Proteobacteria";Gammaproteobacteria;"Enterobacteriales";Enterobacteriaceae;Salmonella;	Bacteria;Proteobacteria;Gammaproteobacteria;Enterobacterales;Enterobacteriaceae;Escherichia-Shigella;	Bacteria;Proteobacteria;Gammaproteobacteria;Enterobacterales;Enterobacteriaceae;Salmonella;
m64108_210123_132158/37029214/ccs	0.929264	0.991544	113	112	1431	0	0	867	94.4444	98.2575	92	99	Bacteria;Proteobacteria;Gammaproteobacteria;Enterobacterales;Enterobacteriaceae;Escherichia;	Bacteria;Proteobacteria;Gammaproteobacteria;	Unclassified;	d__Bacteria;p__Proteobacteria;c__Gammaproteobacteria;o__Enterobacterales;f__Enterobacteriaceae;g__Escherichia;	Unclassified;	Unclassified;	Unclassified;	Unclassified;	Bacteria;Proteobacteria;Gammaproteobacteria;Enterobacterales;Enterobacteriaceae;Escherichia-Shigella;	Bacteria;Proteobacteria;Gammaproteobacteria;Enterobacterales;Enterobacteriaceae;Escherichia-Shigella;
m64108_210123_132158/38929750/ccs	0.926412	0.98566	112	121	1923	0	35	876	94.4762	99.0285	92	98	Bacteria;Proteobacteria;Gammaproteobacteria;Enterobacterales;Enterobacteriaceae;Escherichia;	Bacteria;Proteobacteria;Gammaproteobacteria;Enterobacterales;Erwiniaceae;Pantoea;Pantoea agglomerans group;	Unclassified;	Unclassified;	Unclassified;	Unclassified;	Unclassified;	Unclassified;	Bacteria;Proteobacteria;Gammaproteobacteria;Enterobacterales;Enterobacteriaceae;Escherichia-Shigella;	Bacteria;Proteobacteria;Gammaproteobacteria;Enterobacterales;Erwiniaceae;Pantoea;
m64108_210123_132158/591568/ccs	0.929264	0.996767	112	122	1914	0	35	867	94.4444	99.7312	92	99	Bacteria;Proteobacteria;Gammaproteobacteria;Enterobacterales;Enterobacteriaceae;Escherichia;	Bacteria;Proteobacteria;Gammaproteobacteria;Enterobacterales;Enterobacteriaceae;Escherichia;	Unclassified;	Unclassified;	Unclassified;	Unclassified;	Unclassified;	Bacteria;"Proteobacteria";Gammaproteobacteria;"Enterobacteriales";Enterobacteriaceae;Escherichia/Shigella;	Bacteria;Proteobacteria;Gammaproteobacteria;Enterobacterales;Enterobacteriaceae;Escherichia-Shigella;	Bacteria;Proteobacteria;Gammaproteobacteria;Enterobacterales;Enterobacteriaceae;Escherichia-Shigella;
m64108_210123_132158/61540546/ccs	0.929366	0.994689	113	121	2006	0	35	959	94.6667	99.6596	92	99	Bacteria;Proteobacteria;Gammaproteobacteria;Enterobacterales;Enterobacteriaceae;Escherichia;	Bacteria;Proteobacteria;Gammaproteobacteria;Enterobacterales;Enterobacteriaceae;	Unclassified;	Unclassified;	Unclassified;	Unclassified;	Unclassified;	Bacteria;"Proteobacteria";Gammaproteobacteria;"Enterobacteriales";Enterobacteriaceae;unclassified_Enterobacteriaceae;	Bacteria;Proteobacteria;Gammaproteobacteria;Enterobacterales;Enterobacteriaceae;Escherichia-Shigella;	Bacteria;Proteobacteria;Gammaproteobacteria;Enterobacterales;Enterobacteriaceae;Enterobacter;
m64108_210123_132158/61606331/ccs	0.93232	0.997547	113	122	2006	0	34	959	94.8571	98.2746	93	99	Bacteria;Proteobacteria;Gammaproteobacteria;Enterobacterales;Enterobacteriaceae;Escherichia;	Bacteria;Proteobacteria;Gammaproteobacteria;Enterobacterales;	Unclassified;	Unclassified;	Unclassified;	Unclassified;	Unclassified;	Bacteria;"Proteobacteria";Gammaproteobacteria;"Enterobacteriales";Enterobacteriaceae;	Bacteria;Proteobacteria;Gammaproteobacteria;Enterobacterales;Enterobacteriaceae;Escherichia-Shigella;	Bacteria;Proteobacteria;Gammaproteobacteria;Enterobacterales;
m64108_210123_132158/74188309/ccs	0.926306	0.998068	113	122	1910	0	30	867	94.2529	99.7984	92	99	Bacteria;Proteobacteria;Gammaproteobacteria;Enterobacterales;Enterobacteriaceae;Escherichia;	Bacteria;Proteobacteria;Gammaproteobacteria;Enterobacterales;Enterobacteriaceae;	Unclassified;	Unclassified;	Unclassified;	Unclassified;	Unclassified;	Bacteria;"Proteobacteria";Gammaproteobacteria;"Enterobacteriales";Enterobacteriaceae;Escherichia/Shigella;	Bacteria;Proteobacteria;Gammaproteobacteria;Enterobacterales;Enterobacteriaceae;Escherichia-Shigella;	Bacteria;Proteobacteria;Gammaproteobacteria;Enterobacterales;Enterobacteriaceae;Escherichia-Shigella;
m64108_210123_132158/7800770/ccs	0.926412	0.997823	112	122	2007	0	35	959	94.4762	98	92	99	Bacteria;Proteobacteria;Gammaproteobacteria;Enterobacterales;Enterobacteriaceae;Escherichia;	Bacteria;Proteobacteria;Gammaproteobacteria;Enterobacterales;Enterobacteriaceae;Escherichia;	Unclassified;	Unclassified;	Unclassified;	Unclassified;	Unclassified;	Bacteria;"Proteobacteria";Gammaproteobacteria;"Enterobacteriales";Enterobacteriaceae;Escherichia/Shigella;	Bacteria;Proteobacteria;Gammaproteobacteria;Enterobacterales;Enterobacteriaceae;Escherichia-Shigella;	Bacteria;Proteobacteria;Gammaproteobacteria;Enterobacterales;Enterobacteriaceae;Escherichia-Shigella;
m64108_210123_132158/85065881/ccs	0.99734	0.997314	106	122	1916	0	36	811	99.7778	99.7984	99	99	Bacteria;Proteobacteria;Gammaproteobacteria;Enterobacterales;Enterobacteriaceae;Escherichia;	Bacteria;Proteobacteria;Gammaproteobacteria;Enterobacterales;Enterobacteriaceae;Escherichia;	Unclassified;	Unclassified;	Unclassified;	Unclassified;	Unclassified;	Bacteria;"Proteobacteria";Gammaproteobacteria;"Enterobacteriales";Enterobacteriaceae;Escherichia/Shigella;	Bacteria;Proteobacteria;Gammaproteobacteria;Enterobacterales;Enterobacteriaceae;Escherichia-Shigella;	Bacteria;Proteobacteria;Gammaproteobacteria;Enterobacterales;Enterobacteriaceae;Escherichia-Shigella;
m64108_210123_132158/85263602/ccs	0.8362	0.998962	92	122	2017	0	35	1050	87.6006	100	83	99	Unclassified;	Bacteria;Proteobacteria;Gammaproteobacteria;Enterobacterales;Enterobacteriaceae;Escherichia;	Unclassified;	Unclassified;	Unclassified;	Unclassified;	Unclassified;	Bacteria;"Proteobacteria";Gammaproteobacteria;"Enterobacteriales";Enterobacteriaceae;Escherichia/Shigella;	Unclassified;	Bacteria;Proteobacteria;Gammaproteobacteria;Enterobacterales;Enterobacteriaceae;Escherichia-Shigella;
m64108_210123_132158/90571083/ccs	0.929366	0.98699	113	121	1923	0	35	876	94.6667	99.4052	92	98	Bacteria;Proteobacteria;Gammaproteobacteria;Enterobacterales;Enterobacteriaceae;Escherichia;	Bacteria;Proteobacteria;Gammaproteobacteria;Enterobacterales;Enterobacteriaceae;Escherichia;	Unclassified;	Unclassified;	Unclassified;	Unclassified;	Unclassified;	Bacteria;"Proteobacteria";Gammaproteobacteria;"Enterobacteriales";Enterobacteriaceae;Escherichia/Shigella;	Bacteria;Proteobacteria;Gammaproteobacteria;Enterobacterales;Enterobacteriaceae;Escherichia-Shigella;	Bacteria;Proteobacteria;Gammaproteobacteria;Enterobacterales;Enterobacteriaceae;Escherichia-Shigella;
m64108_210123_132158/91424978/ccs	0.929264	0.997456	113	122	1915	0	35	867	94.4444	99.7312	92	99	Bacteria;Proteobacteria;Gammaproteobacteria;Enterobacterales;Enterobacteriaceae;Escherichia;	Bacteria;Proteobacteria;Gammaproteobacteria;Enterobacterales;Enterobacteriaceae;Escherichia;	Unclassified;	Unclassified;	Unclassified;	Unclassified;	Unclassified;	Bacteria;"Proteobacteria";Gammaproteobacteria;"Enterobacteriales";Enterobacteriaceae;Escherichia/Shigella;	Bacteria;Proteobacteria;Gammaproteobacteria;Enterobacterales;Enterobacteriaceae;Escherichia-Shigella;	Bacteria;Proteobacteria;Gammaproteobacteria;Enterobacterales;Enterobacteriaceae;Escherichia-Shigella;
m64108_210123_132158/91622225/ccs	0.937771	0.996361	108	122	1911	0	31	864	95.3125	99.7312	93	99	Bacteria;Proteobacteria;Gammaproteobacteria;Enterobacterales;Enterobacteriaceae;Escherichia;	Bacteria;Proteobacteria;Gammaproteobacteria;Enterobacterales;Enterobacteriaceae;Escherichia;	Unclassified;	Unclassified;	Unclassified;	Unclassified;	Unclassified;	Bacteria;"Proteobacteria";Gammaproteobacteria;"Enterobacteriales";Enterobacteriaceae;Escherichia/Shigella;	Bacteria;Proteobacteria;Gammaproteobacteria;Enterobacterales;Enterobacteriaceae;Escherichia-Shigella;	Bacteria;Proteobacteria;Gammaproteobacteria;Enterobacterales;Enterobacteriaceae;Escherichia-Shigella;
m64108_210123_132158/98240578/ccs	0.929264	0.997364	112	122	1914	0	34	867	94.4444	99.7984	92	99	Bacteria;Proteobacteria;Gammaproteobacteria;Enterobacterales;Enterobacteriaceae;Escherichia;	Bacteria;Proteobacteria;Gammaproteobacteria;Enterobacterales;Enterobacteriaceae;Escherichia;	Unclassified;	Unclassified;	Unclassified;	Unclassified;	Unclassified;	Bacteria;"Proteobacteria";Gammaproteobacteria;"Enterobacteriales";Enterobacteriaceae;Escherichia/Shigella;	Bacteria;Proteobacteria;Gammaproteobacteria;Enterobacterales;Enterobacteriaceae;Escherichia-Shigella;	Bacteria;Proteobacteria;Gammaproteobacteria;Enterobacterales;Enterobacteriaceae;Escherichia-Shigella;
